# Supplementary material for: Rerefinement of the crystal structure of SnTe0.73(2)Se0.27(2) from single-crystal X-ray diffraction data
Source: IUCrdata. 2022 Jul 19;7(Pt 7):x220729. doi: 10.1107/S2414314622007295 (PMC9635412; doi:10.1107/S2414314622007295)
Supplement: Supplementary file 1 [file x-07-x220729-sup1.cif]

##############################################################################
#                                                                            #
# This CIF contains the data for a data article accepted for                 #
# publication in IUCrData. It conforms to the requirements of                #
# Notes for Authors for IUCrData, and has been                               #
# peer reviewed under the auspices of IUCrData.                              #
#                                                                            #
# Full details of the Crystallographic Information File format               #
# are given in the paper "The Crystallographic Information File (CIF):       #
# a New Standard Archive File for Crystallography" by S. R. Hall, F. H.      #
# Allen and I. D. Brown [Acta Cryst. (1991), A47, 655-685].                  #
#                                                                            #
# The current version of the core CIF dictionary is obtainable from          #
# ftp://ftp.iucr.org/pub/cif_core.dic.                                       #
#                                                                            #
# Software is freely available for graphical display of the structure(s)     #
# in this CIF. For information consult the CIF software page                 #
# http://www.iucr.org/resources/cif/software.                                #
#                                                                            #
# This file may be used for bona fide research purposes within the           #
# scientific community so long as proper attribution is given to the data    # 
# article from which it was obtained.                                        #
#                                                                            #
##############################################################################
data_1R
_audit_creation_method
;
Olex2 1.3
(compiled 2020.11.12 svn.r5f609507 for OlexSys, GUI svn.r6272)
;
_journal_data_validation_number     ?
_journal_date_recd_electronic     2022-06-29
_journal_date_accepted     2022-07-14
_journal_name_full     'IUCrData'
_journal_year     2022
_journal_volume     7
_journal_issue      7
_journal_page_first     0
_journal_page_last     0
_journal_paper_category     HI
_journal_paper_doi     10.1107/S2414314622007295
_journal_coeditor_code     WM4169
_publ_contact_author_name     'Antonio Gald\'amez'
_publ_contact_author_address
;   'Antonio Gald\'amez'
      Universidad de Chile
      Facultad de Ciencias
      Departamento de Qu\'imica
      Casilla 653
      Santiago Chile
;
_publ_contact_author_email     agaldamez@uchile.cl
_publ_contact_author_fax     '056 02 22713888'
_publ_contact_author_phone     '056 02 29787267'
_publ_section_title
;
Rerefinement of the crystal structure of SnTe~0.73(2)~Se~0.27(2)~ from
single-crystal X-ray diffraction data
;
loop_
    _publ_author_name
    _publ_author_footnote
    _publ_author_address
    'Moris, Silvana' .
;
Centro de Investigaci\'on de Estudios Avanzados del Maule (CIEAM)
Vicerrector\'ia de Investigaci\'on y Postgrado
Universidad Cat\'olica del Maule
Avenida San Miguel 3605
Talca 3480112
Chile
;
    'Gald\'amez, Antonio' .
;
Universidad de Chile
Facultad de Ciencias
Departamento de Qu\'imica
Casilla 653
Santiago
Chile
;
_publ_section_synopsis
;
The solid solution with composition SnTe~0.73(2)~Se~0.27(2)~ crystallizes in the
NaCl structure type.
;
data_I
_audit_creation_method     'SHELXL-2018/3'
_chemical_name_systematic
;
Tin tellurium selenide
;
_chemical_name_common     ?
_chemical_formula_moiety     ?
_chemical_formula_sum     'Se0.27 Sn Te0.73'
_chemical_formula_iupac     'Sn Te0.73 Se0.27'
_chemical_formula_weight     233.28
_chemical_melting_point     ?
_space_group_crystal_system     cubic
_space_group_name_H-M_alt     'F m -3 m'
_space_group_name_Hall     '-F 4 2 3'
loop_
    _space_group_symop_operation_xyz
    'x, y, z'
    '-y, x, z'
    '-x, -y, z'
    'y, -x, z'
    'x, -z, y'
    'x, -y, -z'
    'x, z, -y'
    'z, y, -x'
    '-x, y, -z'
    '-z, y, x'
    'z, x, y'
    'y, z, x'
    '-y, -z, x'
    'z, -x, -y'
    '-y, z, -x'
    '-z, -x, y'
    '-z, x, -y'
    'y, -z, -x'
    'y, x, -z'
    '-y, -x, -z'
    '-x, z, y'
    '-x, -z, -y'
    'z, -y, x'
    '-z, -y, -x'
    'x, y+1/2, z+1/2'
    '-y, x+1/2, z+1/2'
    '-x, -y+1/2, z+1/2'
    'y, -x+1/2, z+1/2'
    'x, -z+1/2, y+1/2'
    'x, -y+1/2, -z+1/2'
    'x, z+1/2, -y+1/2'
    'z, y+1/2, -x+1/2'
    '-x, y+1/2, -z+1/2'
    '-z, y+1/2, x+1/2'
    'z, x+1/2, y+1/2'
    'y, z+1/2, x+1/2'
    '-y, -z+1/2, x+1/2'
    'z, -x+1/2, -y+1/2'
    '-y, z+1/2, -x+1/2'
    '-z, -x+1/2, y+1/2'
    '-z, x+1/2, -y+1/2'
    'y, -z+1/2, -x+1/2'
    'y, x+1/2, -z+1/2'
    '-y, -x+1/2, -z+1/2'
    '-x, z+1/2, y+1/2'
    '-x, -z+1/2, -y+1/2'
    'z, -y+1/2, x+1/2'
    '-z, -y+1/2, -x+1/2'
    'x+1/2, y, z+1/2'
    '-y+1/2, x, z+1/2'
    '-x+1/2, -y, z+1/2'
    'y+1/2, -x, z+1/2'
    'x+1/2, -z, y+1/2'
    'x+1/2, -y, -z+1/2'
    'x+1/2, z, -y+1/2'
    'z+1/2, y, -x+1/2'
    '-x+1/2, y, -z+1/2'
    '-z+1/2, y, x+1/2'
    'z+1/2, x, y+1/2'
    'y+1/2, z, x+1/2'
    '-y+1/2, -z, x+1/2'
    'z+1/2, -x, -y+1/2'
    '-y+1/2, z, -x+1/2'
    '-z+1/2, -x, y+1/2'
    '-z+1/2, x, -y+1/2'
    'y+1/2, -z, -x+1/2'
    'y+1/2, x, -z+1/2'
    '-y+1/2, -x, -z+1/2'
    '-x+1/2, z, y+1/2'
    '-x+1/2, -z, -y+1/2'
    'z+1/2, -y, x+1/2'
    '-z+1/2, -y, -x+1/2'
    'x+1/2, y+1/2, z'
    '-y+1/2, x+1/2, z'
    '-x+1/2, -y+1/2, z'
    'y+1/2, -x+1/2, z'
    'x+1/2, -z+1/2, y'
    'x+1/2, -y+1/2, -z'
    'x+1/2, z+1/2, -y'
    'z+1/2, y+1/2, -x'
    '-x+1/2, y+1/2, -z'
    '-z+1/2, y+1/2, x'
    'z+1/2, x+1/2, y'
    'y+1/2, z+1/2, x'
    '-y+1/2, -z+1/2, x'
    'z+1/2, -x+1/2, -y'
    '-y+1/2, z+1/2, -x'
    '-z+1/2, -x+1/2, y'
    '-z+1/2, x+1/2, -y'
    'y+1/2, -z+1/2, -x'
    'y+1/2, x+1/2, -z'
    '-y+1/2, -x+1/2, -z'
    '-x+1/2, z+1/2, y'
    '-x+1/2, -z+1/2, -y'
    'z+1/2, -y+1/2, x'
    '-z+1/2, -y+1/2, -x'
    '-x, -y, -z'
    'y, -x, -z'
    'x, y, -z'
    '-y, x, -z'
    '-x, z, -y'
    '-x, y, z'
    '-x, -z, y'
    '-z, -y, x'
    'x, -y, z'
    'z, -y, -x'
    '-z, -x, -y'
    '-y, -z, -x'
    'y, z, -x'
    '-z, x, y'
    'y, -z, x'
    'z, x, -y'
    'z, -x, y'
    '-y, z, x'
    '-y, -x, z'
    'y, x, z'
    'x, -z, -y'
    'x, z, y'
    '-z, y, -x'
    'z, y, x'
    '-x, -y+1/2, -z+1/2'
    'y, -x+1/2, -z+1/2'
    'x, y+1/2, -z+1/2'
    '-y, x+1/2, -z+1/2'
    '-x, z+1/2, -y+1/2'
    '-x, y+1/2, z+1/2'
    '-x, -z+1/2, y+1/2'
    '-z, -y+1/2, x+1/2'
    'x, -y+1/2, z+1/2'
    'z, -y+1/2, -x+1/2'
    '-z, -x+1/2, -y+1/2'
    '-y, -z+1/2, -x+1/2'
    'y, z+1/2, -x+1/2'
    '-z, x+1/2, y+1/2'
    'y, -z+1/2, x+1/2'
    'z, x+1/2, -y+1/2'
    'z, -x+1/2, y+1/2'
    '-y, z+1/2, x+1/2'
    '-y, -x+1/2, z+1/2'
    'y, x+1/2, z+1/2'
    'x, -z+1/2, -y+1/2'
    'x, z+1/2, y+1/2'
    '-z, y+1/2, -x+1/2'
    'z, y+1/2, x+1/2'
    '-x+1/2, -y, -z+1/2'
    'y+1/2, -x, -z+1/2'
    'x+1/2, y, -z+1/2'
    '-y+1/2, x, -z+1/2'
    '-x+1/2, z, -y+1/2'
    '-x+1/2, y, z+1/2'
    '-x+1/2, -z, y+1/2'
    '-z+1/2, -y, x+1/2'
    'x+1/2, -y, z+1/2'
    'z+1/2, -y, -x+1/2'
    '-z+1/2, -x, -y+1/2'
    '-y+1/2, -z, -x+1/2'
    'y+1/2, z, -x+1/2'
    '-z+1/2, x, y+1/2'
    'y+1/2, -z, x+1/2'
    'z+1/2, x, -y+1/2'
    'z+1/2, -x, y+1/2'
    '-y+1/2, z, x+1/2'
    '-y+1/2, -x, z+1/2'
    'y+1/2, x, z+1/2'
    'x+1/2, -z, -y+1/2'
    'x+1/2, z, y+1/2'
    '-z+1/2, y, -x+1/2'
    'z+1/2, y, x+1/2'
    '-x+1/2, -y+1/2, -z'
    'y+1/2, -x+1/2, -z'
    'x+1/2, y+1/2, -z'
    '-y+1/2, x+1/2, -z'
    '-x+1/2, z+1/2, -y'
    '-x+1/2, y+1/2, z'
    '-x+1/2, -z+1/2, y'
    '-z+1/2, -y+1/2, x'
    'x+1/2, -y+1/2, z'
    'z+1/2, -y+1/2, -x'
    '-z+1/2, -x+1/2, -y'
    '-y+1/2, -z+1/2, -x'
    'y+1/2, z+1/2, -x'
    '-z+1/2, x+1/2, y'
    'y+1/2, -z+1/2, x'
    'z+1/2, x+1/2, -y'
    'z+1/2, -x+1/2, y'
    '-y+1/2, z+1/2, x'
    '-y+1/2, -x+1/2, z'
    'y+1/2, x+1/2, z'
    'x+1/2, -z+1/2, -y'
    'x+1/2, z+1/2, y'
    '-z+1/2, y+1/2, -x'
    'z+1/2, y+1/2, x'
_cell_length_a     6.1595(5)
_cell_length_b     6.1595(5)
_cell_length_c     6.1595(5)
_cell_angle_alpha     90
_cell_angle_beta     90
_cell_angle_gamma     90
_cell_volume     233.69(6)
_cell_formula_units_Z     4
_cell_measurement_reflns_used     553
_cell_measurement_theta_min     5.74
_cell_measurement_theta_max     39.79
_cell_measurement_temperature     150(2)
_exptl_crystal_description     'octahedron'
_exptl_crystal_colour     black
_exptl_crystal_size_max     0.100
_exptl_crystal_size_mid     0.080
_exptl_crystal_size_min     0.070
_exptl_crystal_density_diffrn     6.631
_exptl_crystal_density_meas     ?
_exptl_crystal_density_method     ?
_exptl_crystal_F_000     389
_exptl_absorpt_coefficient_mu     23.607
_exptl_absorpt_correction_type     multi-scan
_exptl_absorpt_process_details
;
(<i>SADABS</i>; Krause <i>et al.</i>, 2015)
;
_exptl_absorpt_correction_T_min     0.103
_exptl_absorpt_correction_T_max     0.205
_diffrn_ambient_temperature     150(2)
_diffrn_source     'Enraf Nonius FR590'
_diffrn_radiation_type     MoK\a
_diffrn_radiation_wavelength     0.71073
_diffrn_radiation_monochromator     graphite
_diffrn_measurement_device_type     'Nonius KappaCCD'
_diffrn_measurement_device     '95mm CCD camera on \k-goniostat'
_diffrn_measurement_method     'CCD rotation images, thin slices'
_diffrn_detector     'CCD plate'
_diffrn_detector_area_resol_mean     9
_diffrn_reflns_number     396
_diffrn_reflns_av_R_equivalents     0.0424
_diffrn_reflns_av_unetI/netI     0.0411
_diffrn_reflns_theta_min     5.735
_diffrn_reflns_theta_max     29.976
_diffrn_reflns_theta_full     25.242
_diffrn_measured_fraction_theta_max     1.000
_diffrn_measured_fraction_theta_full     1.000
_diffrn_reflns_limit_h_min     -8
_diffrn_reflns_limit_h_max     8
_diffrn_reflns_limit_k_min     -7
_diffrn_reflns_limit_k_max     8
_diffrn_reflns_limit_l_min     -6
_diffrn_reflns_limit_l_max     8
_refine_special_details     ?
_reflns_number_total     33
_reflns_number_gt     33
_reflns_threshold_expression     'I > 2\s(I)'
_refine_ls_structure_factor_coef     Fsqd
_refine_ls_matrix_type     full
_refine_ls_R_factor_all     0.0447
_refine_ls_R_factor_gt     0.0447
_refine_ls_wR_factor_gt     0.1149
_refine_ls_wR_factor_ref     0.1149
_refine_ls_goodness_of_fit_ref     1.485
_refine_ls_restrained_S_all     1.485
_refine_ls_number_reflns     33
_refine_ls_number_parameters     4
_refine_ls_number_restraints     0
_refine_ls_hydrogen_treatment     undef
_refine_ls_weighting_scheme     calc
_refine_ls_weighting_details
              'w=1/[\s^2^(Fo^2^)+(0.0583P)^2^+1.8772P] where P=(Fo^2^+2Fc^2^)/3'
_atom_sites_solution_hydrogens     .
_atom_sites_solution_primary     ?
_atom_sites_solution_secondary     ?
_refine_ls_shift/su_max     0.000
_refine_ls_shift/su_mean     0.000
_refine_diff_density_max     1.921
_refine_diff_density_min     -1.840
_refine_ls_extinction_method     none
_refine_ls_extinction_coef     .
loop_
    _atom_type_symbol
    _atom_type_description
    _atom_type_scat_dispersion_real
    _atom_type_scat_dispersion_imag
    _atom_type_scat_source
    'Se' 'Se' -0.0929 2.2259
                         'International Tables Vol C Tables 4.2.6.8 and 6.1.1.4'
    'Sn' 'Sn' -0.6537 1.4246
                         'International Tables Vol C Tables 4.2.6.8 and 6.1.1.4'
    'Te' 'Te' -0.5308 1.6751
                         'International Tables Vol C Tables 4.2.6.8 and 6.1.1.4'
_computing_data_collection
;
Collect (Bruker, 1997-2004)
;
_computing_cell_refinement
;
Dirax/lsq (Duisenberg <i>et al.</i>,  2003)
;
_computing_data_reduction
;
EvalCCD (Duisenberg <i>et al.</i>,  2003)
;
_computing_structure_solution
;
<i>olex2.solve</i> (Bourhis <i>et al.</i>,  2015)
;
_computing_structure_refinement
;
SHELXL (Sheldrick, 2015)
;
_computing_molecular_graphics
;
<i>OLEX2</i> (Dolomanov <i>et al.</i>,  2009)
;
_computing_publication_material
;
publCIF (Westrip, 2010)
;
loop_
    _atom_site_type_symbol
    _atom_site_label
    _atom_site_fract_x
    _atom_site_fract_y
    _atom_site_fract_z
    _atom_site_U_iso_or_equiv
    _atom_site_adp_type
    _atom_site_calc_flag
    _atom_site_occupancy
    _atom_site_disorder_assembly
    _atom_site_disorder_group
    Sn Sn 0.000000 0.000000 0.000000 0.0199(10) Uani d 1 . .
    Te Te 0.000000 0.000000 0.500000 0.0330(12) Uani d 0.73(2) . .
    Se Se 0.000000 0.000000 0.500000 0.0330(12) Uani d 0.27(2) . .
loop_
    _atom_site_aniso_label
    _atom_site_aniso_U_11
    _atom_site_aniso_U_22
    _atom_site_aniso_U_33
    _atom_site_aniso_U_12
    _atom_site_aniso_U_13
    _atom_site_aniso_U_23
    Sn 0.0199(10) 0.0199(10) 0.0199(10) 0.000 0.000 0.000
    Te 0.0330(12) 0.0330(12) 0.0330(12) 0.000 0.000 0.000
    Se 0.0330(12) 0.0330(12) 0.0330(12) 0.000 0.000 0.000
_geom_special_details
;
 All esds (except the esd in the dihedral angle between two l.s. planes)
 are estimated using the full covariance matrix.  The cell esds are taken
 into account individually in the estimation of esds in distances, angles
 and torsion angles; correlations between esds in cell parameters are only
 used when they are defined by crystal symmetry.  An approximate (isotropic)
 treatment of cell esds is used for estimating esds involving l.s. planes.
;
loop_
    _geom_bond_atom_site_label_1
    _geom_bond_atom_site_label_2
    _geom_bond_site_symmetry_2
    _geom_bond_distance
    _geom_bond_publ_flag
    Sn Te 49_554 3.0798(3) ?
    Sn Te . 3.0798(3) ?
    Sn Te 1_554 3.0798(3) ?
    Sn Te 25_544 3.0798(3) ?
    Sn Te 25_554 3.0798(3) ?
    Sn Te 49_454 3.0798(3) ?
loop_
    _geom_angle_atom_site_label_1
    _geom_angle_atom_site_label_2
    _geom_angle_atom_site_label_3
    _geom_angle_site_symmetry_1
    _geom_angle_site_symmetry_3
    _geom_angle
    _geom_angle_publ_flag
    Te Sn Te 49_554 . 90.0 ?
    Te Sn Te 49_554 1_554 90.0 ?
    Te Sn Te . 1_554 180.0 ?
    Te Sn Te 49_554 25_544 90.0 ?
    Te Sn Te . 25_544 90.0 ?
    Te Sn Te 1_554 25_544 90.0 ?
    Te Sn Te 49_554 25_554 90.0 ?
    Te Sn Te . 25_554 90.0 ?
    Te Sn Te 1_554 25_554 90.0 ?
    Te Sn Te 25_544 25_554 180.0 ?
    Te Sn Te 49_554 49_454 180.0 ?
    Te Sn Te . 49_454 90.0 ?
    Te Sn Te 1_554 49_454 90.0 ?
    Te Sn Te 25_544 49_454 90.0 ?
    Te Sn Te 25_554 49_454 90.0 ?
    Sn Te Sn 49 . 90.0 ?
    Sn Te Sn 49 1_556 90.0 ?
    Sn Te Sn . 1_556 180.0 ?
    Sn Te Sn 49 25_545 90.0 ?
    Sn Te Sn . 25_545 90.0 ?
    Sn Te Sn 1_556 25_545 90.0 ?
    Sn Te Sn 49 25 90.0 ?
    Sn Te Sn . 25 90.0 ?
    Sn Te Sn 1_556 25 90.0 ?
    Sn Te Sn 25_545 25 180.0 ?
    Sn Te Sn 49 49_455 180.0 ?
    Sn Te Sn . 49_455 90.0 ?
    Sn Te Sn 1_556 49_455 90.0 ?
    Sn Te Sn 25_545 49_455 90.0 ?
    Sn Te Sn 25 49_455 90.0 ?
_shelx_space_group_comment
;
The symmetry employed for this   refinement is uniquely defined
by the following loop, which should always be used as a source of
symmetry information in preference to the above space-group names.
They are only intended as comments.
;
_shelx_estimated_absorpt_T_min     0.201
_shelx_estimated_absorpt_T_max     0.289
_shelx_hkl_file
;
  -1  -1  -1   12.54    3.00   1
   1  -1   1   13.17    2.96   1
   1   1   1   17.11    2.95   1
  -1   1  -1   16.92    2.98   2
   1   1   1   17.76    2.97   2
  -1  -1   1   17.04    2.97   2
  -1   1  -1   14.52    3.00   1
   0   0  -2 7352.20 1037.24   1
   0   0   2 9999.99 1034.73   1
   0   0   2 9448.87 1038.42   2
  -2   0   0 8187.76 1039.57   2
   0   2   0 9291.68 1039.26   2
  -2   2   0 7933.70  993.28   2
   0  -2   2 9051.44  993.29   2
   0   2  -2 8730.30  990.28   1
   0  -2   2 8419.82  989.36   1
   2   0   2 9201.96  993.35   2
   2   0   2 8651.74  989.12   1
   2  -2   0 7791.74  989.12   1
   0   2  -2 8417.84  993.34   2
  -2   0  -2 8639.17  993.24   2
   0  -2  -2 8852.77  989.71   1
  -2  -2  -2 6519.58  738.48   1
   2   2  -2 5509.90  737.76   1
   2  -2   2 6387.61  736.73   1
   2   2   2 6604.27  740.36   2
  -2   2  -2 6644.29  739.57   2
  -2   2  -2 6665.55  738.50   1
  -2  -2   2 6113.67  740.41   2
   2   2   2 6545.74  737.09   1
   1  -3   1   36.39    4.41   1
   3  -1   1   36.00    4.44   2
   1   3  -1   33.80    4.38   1
   1  -1   3   33.48    4.39   2
  -3  -1  -1   38.48    4.36   2
   3  -1   1   40.96    4.37   1
   1  -1   3   40.09    4.41   1
  -1  -1  -3   32.12    4.50   1
   1   3  -1   30.91    4.36   2
   1   1  -3   30.17    4.68   1
   1  -3   1   37.24    4.45   2
   3   1   1   39.75    4.40   2
  -1   1  -3   29.79    4.41   1
  -1  -1   3   33.81    4.51   2
   1   1   3   32.20    4.52   2
  -1  -3   1   35.67    4.38   2
   3   1   1   38.56    4.36   1
  -1   3  -1   38.30    4.38   2
  -1   3  -1   26.18    4.36   1
  -3   1  -1   37.08    4.39   2
   1   1   3   35.38    4.37   1
   1  -1  -3   22.90    4.51   1
  -1   1  -3   41.04    4.40   2
   3  -1   3   23.78    3.74   2
   1  -3   3   23.94    3.73   2
  -3   3   1   31.29    3.59   2
   3  -3   1   31.06    3.62   1
   3  -3   1   38.30    3.75   2
   1   3  -3   19.87    4.43   1
   3  -1   3   31.53    3.77   1
   1  -3   3   27.44    3.60   1
  -1  -3   3   30.05    3.72   2
  -3   3  -1   35.97    3.60   2
   3   1   3   23.52    3.68   2
  -3   1  -3   30.10    3.60   2
  -1   3  -3   32.37    3.61   2
   1  -3  -3   19.47    3.68   1
   1   3   3   23.90    3.67   1
   3   1   3   36.54    3.63   1
   3  -3   3   47.24    5.72   1
   3  -3   3   54.85    6.03   2
   3   3   3   52.58    5.70   1
  -3  -3   3   46.69    5.75   2
  -3   3  -3   43.28    5.79   2
   3   3   3   50.24    5.91   2
   0   0   4 4404.45  501.87   1
   0   4   0 4367.35  504.38   2
   0   0   4 4386.90  504.51   2
  -4   0   0 4210.50  504.21   2
   0   4  -2 4047.55  472.95   2
   4  -2   0 4199.65  470.91   1
   0  -4   2 4030.34  471.09   1
  -4   2   0 4045.33  472.87   2
   0   4  -2 4313.46  472.05   1
   2   0   4 3978.04  473.20   2
   2   0   4 3973.69  471.11   1
   0  -2  -4 4156.97  471.99   1
   2   4   0 3311.12  474.26   1
  -4   0  -2 4211.71  472.73   2
   4   0   2 4151.81  470.81   1
   0  -2   4 4229.77  470.72   1
   2   4   0 3860.10  471.03   1
  -2   4   0 4176.44  472.68   2
   0  -2   4 4108.61  472.98   2
   2  -4   0 4112.55  471.01   1
   2  -4   2 3453.79  395.14   1
   2  -2   4 3447.76  395.05   1
   2   4  -2 3655.56  396.50   1
   4  -2   2 3418.99  395.01   1
   4  -2   2 3303.88  396.98   2
   2  -4   2 3464.41  396.87   2
   2  -2   4 3388.80  396.94   2
   4   2   2 3410.30  395.07   1
  -2   4  -2 3392.12  396.72   2
   2   2   4 3237.01  395.18   1
  -4   2  -2 3318.39  396.67   2
  -2  -4   2 3406.06  397.32   2
   2   2   4 3485.52  396.98   2
   2   4   2 3111.03  395.70   1
   4   2   2 3457.56  397.33   2
  -2   2  -4 3627.68  396.62   2
  -2  -2   4 3615.01  396.97   2
   0   4  -4 2906.31  325.35   2
   4  -4   0 2672.75  324.04   1
  -4   4   0 2854.84  325.34   2
  -4   0  -4 2839.80  325.34   2
   0  -4  -4 2824.27  324.38   1
   0  -4   4 2873.40  324.04   1
   4   4   0 2814.07  324.05   1
   4   0   4 2794.94  325.43   2
   0  -4   4 2735.72  325.46   2
   4   0   4 2751.27  324.05   1
   4  -2   4 1896.68  232.77   2
  -2  -4  -4 1827.18  232.09   1
   4  -4   2 1629.75  232.85   2
   2  -4   4 2239.27  231.01   1
  -4   4   2 2029.71  231.93   2
   2  -4   4 1770.26  233.01   2
   4  -4   2 2044.04  231.00   1
   4  -2   4 2056.18  231.01   1
   4   4   2 1957.56  231.23   1
  -4   2  -4 2028.97  231.96   2
  -2   4  -4 2069.61  231.97   2
   4   2   4 2070.56  231.02   1
   2   4   4 2063.67  231.16   1
  -4   4  -2 2018.90  231.93   2
   2   4   4 2058.82  232.27   2
  -2  -4   4 2125.42  232.67   2
   4   2   4 1929.53  232.35   2
  -4  -2   4 1859.59  232.86   2
   4  -4   4  985.83  117.00   1
  -4   4  -4 1068.96  117.53   2
   4   4   4  941.20  118.88   2
   4   4   4 1006.77  117.37   1
  -4  -4   4 1023.93  118.43   2
   1  -1   5   42.68    4.87   1
  -5  -1  -1   48.56    4.99   2
  -5   1   1   43.78    5.00   2
  -1   5   1   48.57    4.91   2
   5  -1   1   50.03    4.88   1
   1   5  -1   31.10    4.90   1
   1  -5   1   37.95    4.85   1
   1  -1   5   34.59    5.44   2
   1   5  -1   38.94    4.89   2
   5   1   1   45.82    4.88   1
   1  -5  -1   33.93    4.83   1
   1   5   1   41.25    4.87   2
  -5  -1   1   46.84    4.95   2
   1   1   5   38.98    5.03   2
   1   1   5   35.66    4.84   1
  -1  -1   5   34.58    5.08   2
  -5   1  -1   44.47    4.93   2
  -1   5  -1   45.21    4.88   2
   5  -3   1   48.50    4.37   1
   1   5  -3   44.72    4.29   2
   3  -1   5   27.53    4.90   2
   1  -5   3   34.05    4.68   2
   1  -5   3   39.76    4.45   1
   3  -1   5   33.12    4.34   1
  -5   3   1   43.95    4.49   2
  -3  -1   5   25.42    4.62   2
   3   1   5   33.81    5.32   2
  -5   3  -1   36.16    4.43   2
  -3   1  -5   35.44    4.57   2
  -1  -5   3   32.61    4.60   2
   3   1   5   22.15    4.21   1
   5   3   1   35.70    4.31   1
  -1   5  -3   37.13    4.20   2
   1  -5  -3   25.74    4.46   1
   1  -3   5   32.33    4.30   1
   1  -3   5   35.28    5.72   2
   5  -1   3   22.96    5.09   2
   5  -1   3   34.36    4.36   1
   3   5  -1   25.05    5.38   1
  -3   5   1   33.40    4.40   2
   3  -5   1   41.83    4.32   1
  -5  -1  -3   33.48    4.32   2
  -3   5  -1   44.30    4.47   2
  -1  -3   5   36.24    4.96   2
  -5   1  -3   42.18    4.31   2
   3  -5  -1   38.25    4.18   1
   1   3   5   28.10    5.04   2
   5   1   3   30.29    4.24   1
   5   1   3   34.87    5.11   2
   1   3   5   29.32    4.37   1
  -1   3  -5   36.83    4.41   2
   3  -3   5   39.63    5.16   1
   3  -5   3   49.47    5.11   1
   5  -3   3   42.96    5.12   1
  -3   5   3   34.75    5.28   2
  -5   3   3   65.88    5.37   2
  -3  -5   3   56.22    5.30   2
  -5   3  -3   54.62    5.17   2
  -3   5  -3   40.85    5.31   2
  -3   3  -5   32.91    5.08   2
   3   3   5   44.04    6.32   2
   3   5   3   46.11    5.69   2
  -3  -3   5   35.27    5.89   2
   3   3   5   39.01    5.04   1
   5   3   3   47.93    5.70   2
   5   3   3   37.82    5.07   1
  -5  -3   3   43.12    5.47   2
   3   5   3   31.90    5.14   1
   1  -5   5   33.06    4.65   1
   5  -1   5   40.18    4.55   1
  -5   5   1   28.35    5.09   2
   5  -5   1   29.28    5.39   1
   5  -5  -1   37.17    4.32   1
   5   1   5   17.59    6.82   2
  -5   5  -1   29.18    5.22   2
   5   5   1   33.08    4.95   1
  -5   1  -5   33.24    4.89   2
  -1  -5   5   46.74    8.00   2
  -1   5  -5   43.68    4.80   2
   5   1   5   35.46    4.31   1
   3  -5   5   36.91    4.44   1
   5  -5   3   34.57    4.64   1
   5  -3   5   41.17    4.58   1
  -5   5   3   45.61    6.31   2
  -5   5  -3   40.60    5.76   2
  -5   3  -5   28.87    4.87   2
   5   3   5   30.71    5.12   1
   5   5   3   33.97    4.87   1
  -3   5  -5   35.29    4.97   2
   5  -5   5   26.09    3.99   1
  -5   5   5   11.45    7.20   2
  -5   5  -5   21.69    6.68   2
   5   5   5   20.39    3.50   1
   0   6   0 1763.05  196.97   2
   0   0   6 1676.79  196.05   1
  -6   0   0 1686.10  196.93   2
   0   0   6 1615.41  197.06   2
   6   0   0 1738.52  196.00   1
   2   0   6 1515.96  182.74   1
   6  -2   0 1554.20  182.69   1
   0   6   2 1576.41  183.54   2
  -6   2   0 1585.27  183.47   2
   0   6  -2 1672.91  183.49   2
   0  -6   2 1566.38  183.85   2
  -6  -2   0 1472.17  184.13   2
   6   2   0 1672.94  182.68   1
   6   4   0 1105.60  128.09   1
   0   6  -4 1141.52  128.86   2
   6  -4   0 1087.44  128.04   1
  -6   4   0 1093.11  128.59   2
   4   0   6 1122.40  128.05   1
   2   6   0 1585.14  191.15   2
  -2   6   0 1697.87  190.10   2
  -6   0   2 1557.16  190.16   2
   2  -6   0 1560.05  189.54   1
   6   0   2 1642.65  189.33   1
   6   0   2 1632.97  190.53   2
  -6   0  -2 1760.50  190.14   2
   0  -2   6 1645.18  189.34   1
  -6  -2  -2 1293.71  154.95   2
  -6   2   2 1424.01  154.25   2
   2   6  -2 1331.31  154.59   2
   6  -2   2 1247.69  153.61   1
  -2   6   2 1258.22  154.30   2
   2  -2   6 1372.39  153.62   1
   2  -6   2 1390.27  153.68   1
   2   6   2 1262.89  154.35   2
  -2   6  -2 1288.82  154.29   2
   6   2   2 1380.96  153.62   1
  -6   2  -2 1305.20  154.27   2
  -6  -2   2 1314.63  154.37   2
   2   2   6 1381.88  153.60   1
   2  -6  -2 1351.58  153.98   1
  -6   4   2  904.33   99.68   2
   4  -2   6  779.97   99.24   1
   2  -6   4  874.58   99.27   1
   6  -4   2  868.61   99.20   1
  -2   6  -4  851.46   99.74   2
  -6   4  -2  842.23   99.69   2
  -4   2  -6  822.78   99.69   2
   6   4   2  898.75   99.31   1
   4   2   6  887.26   99.24   1
  -4   6   0 1173.63  132.24   2
   0  -4   6 1216.67  131.71   1
  -6   0  -4 1108.00  132.37   2
   4  -6   0 1090.25  131.75   1
   6   0   4 1107.77  131.70   1
   6  -2   4  836.42   98.95   1
   4  -6   2  877.23   98.98   1
   2  -4   6  853.67   98.96   1
  -4   6   2  876.79   99.40   2
   4  -6  -2  866.66   99.09   1
  -4   6  -2  881.62   99.40   2
  -6   2  -4  840.93   99.44   2
  -2   4  -6  811.28   99.47   2
   6   2   4  861.46   99.00   1
  -4   6   4  501.98   55.73   2
  -6   4   4  521.76   55.87   2
   4  -6   4  490.15   55.50   1
   4  -4   6  469.53   55.46   1
   6  -4   4  477.67   55.44   1
   4   4   6  488.35   55.46   1
   6   4   4  476.30   55.41   1
  -4   4  -6  441.20   55.79   2
  -6   4  -4  470.09   55.80   2
  -4   6  -4  457.05   55.70   2
   6  -6   0  492.06   53.13   1
  -6   6   0  433.40   53.46   2
   6   0   6  446.81   52.85   1
   2  -6   6  380.15   43.97   1
   6  -2   6  385.11   43.92   1
   6  -6   2  409.75   44.12   1
  -6   6   2  362.18   44.45   2
  -6   2  -6  372.43   44.51   2
  -6   6  -2  339.32   44.27   2
   6   2   6  401.72   43.92   1
   6  -6  -2  407.24   44.64   1
  -2   6  -6  343.27   44.52   2
   4  -6   6  221.05   25.69   1
   6  -4   6  230.19   25.68   1
   6  -6   4  218.01   25.94   1
  -6   4  -6  198.10   29.93   2
  -4   6  -6  207.21   28.48   2
   6   4   6  206.80   26.18   1
   6  -6   6   96.46   13.69   1
  -1   7   1   45.36    4.68   2
  -7   1   1   34.34    5.03   2
   1   7  -1   23.51    3.93   2
   1  -1   7   28.78    4.00   1
  -7  -1  -1   29.39    4.54   2
   7  -1   1   32.37    4.11   1
   1   7   1   33.44    4.19   2
  -7  -1   1   28.01    4.02   2
   7   1   1   39.94    3.99   1
  -1   7  -1   30.36    4.31   2
   1   1   7   26.14    3.87   1
  -7   1  -1   26.91    4.50   2
  -1   7   3   36.49    5.27   2
   1   7  -3   48.20    5.85   2
   1  -7   3   39.21    4.67   1
   3  -1   7   34.30    4.61   1
   7  -3   1   29.04    4.89   1
  -7   3   1   39.78    5.93   2
   1   7   3   31.31    5.07   2
   7  -3  -1   39.85    4.49   1
  -1   7  -3   27.04    5.53   2
   7   3   1   30.06    5.00   1
  -7   3  -1   30.66    5.33   2
   3   1   7   30.22    4.45   1
   7   5  -1   24.99    5.95   1
  -7   5   1   13.86    6.60   2
   1  -7   5   30.08    4.59   1
   5  -1   7   32.05    4.75   1
   7  -5   1   35.92    5.38   1
  -7   5  -1   25.13    7.23   2
   7   5   1   10.28    6.44   1
   7  -5  -1   31.50    4.51   1
   5   1   7   32.20    4.48   1
  -1   7  -5   28.89    7.45   2
   3  -7   1   49.86    5.21   1
  -7   1   3   40.52    7.37   2
  -3   7   1   34.65    6.27   2
  -7  -1  -3   24.03    6.88   2
   1  -3   7   33.05    4.86   1
   7  -1   3   41.03    4.99   1
  -7  -1   3   41.01    7.30   2
   3  -7  -1   38.47    5.29   1
   7   1   3   38.30    4.99   1
  -3   7  -1   37.97    5.94   2
  -7   1  -3   36.09    6.49   2
   3  -7   3   35.00    4.32   1
   7  -3   3   37.42    4.80   1
  -3   7   3   21.67    6.65   2
  -7   3   3   17.42    7.73   2
   3  -3   7   35.62    4.63   1
   3  -7  -3   23.03    5.20   1
  -3   7  -3   34.66    5.88   2
   3   3   7   19.85    4.50   1
   7   3   3   29.73    4.29   1
  -7   3  -3   30.66    7.05   2
  -3   7   5   24.30    9.41   2
  -7   5   3   15.73    6.14   2
   3  -7   5   26.29    4.07   1
   7  -5   3   19.07    5.24   1
   5  -3   7   19.60    3.94   1
  -3   7  -5    5.66    7.66   2
  -5   3  -7   12.32    5.96   2
  -7   5  -3    4.11    6.98   2
   5   3   7   24.19    5.61   1
   7  -5  -3   24.66    5.37   1
  -5   7   1   19.02    6.44   2
   5  -7   1   25.96    5.19   1
   1  -5   7   32.34    5.09   1
   7  -1   5   26.70    4.63   1
   7   1   5   35.32    5.01   1
  -5   7  -1   19.72    6.34   2
  -7   1  -5   20.21    7.33   2
   5  -7  -1   37.71    6.49   1
   5  -7   3   14.90    4.28   1
   7  -3   5   20.98    3.88   1
   3  -5   7    9.14    4.07   1
  -7   3   5    8.97   13.02   2
  -5   7   3   13.25    6.77   2
  -7   3  -5    7.26    8.71   2
  -5   7  -3   -3.99    6.64   2
  -3   5  -7   13.92    8.08   2
   5  -7  -3   20.60    5.97   1
   7   3   5   13.98    5.61   1
   5  -7   5    4.09    5.27   1
   5  -5   7   20.05    6.84   1
   7  -5   5    9.84    7.96   1
   7  -7   1   18.53    8.96   1
   7  -1   7   19.62    6.67   1
   7   1   7   -4.92    4.91   1
   7  -7  -1   19.75    8.60   1
   7  -3   7   10.47    7.89   1
   7  -7   3   10.10   11.01   1
   3  -7   7   22.80   10.55   1
   7   3   7    6.60   10.06   1
   7  -7  -3    6.07    9.19   1
   7  -5   7   -4.30   13.16   1
   5  -7   7    8.74    9.99   1
   7  -7   5   -8.14   12.36   1
   8   0   0  588.26   69.25   1
   0   8   0  582.80   69.57   2
  -8   0   0  627.40   69.58   2
   8  -2   0  474.87   57.22   1
   0   8  -2  493.09   58.03   2
   0   8   2  518.86   58.01   2
   8   2   0  484.73   57.28   1
  -8   2   0  499.43   57.70   2
   2   0   8  514.54   57.36   1
   0   8   4  244.03   35.60   2
   8   4   0  289.48   34.08   1
  -8   4   0  257.92   35.38   2
   0   8  -4  259.27   35.55   2
   4   0   8  310.93   33.82   1
   8  -4   0  299.61   34.03   1
   8  -6   0  150.48   17.91   1
   6   0   8  139.76   17.55   1
   8   0   2  490.49   55.80   1
  -2   8   0  469.79   56.18   2
   2  -2   8  398.44   47.74   1
  -2   8   2  394.79   48.19   2
   8  -2   2  408.84   47.74   1
  -8   2   2  445.71   48.88   2
  -2   8  -2  384.26   48.03   2
   2   2   8  446.19   47.74   1
  -8   2  -2  414.53   48.67   2
   8   2   2  417.44   47.74   1
  -8   4   2  302.69   32.10   2
   4  -2   8  263.49   30.94   1
   8  -4   2  265.74   31.23   1
  -2   8   4  261.57   32.15   2
  -8   4  -2  270.84   31.65   2
  -2   8  -4  246.34   32.08   2
   8   4   2  245.82   31.00   1
   4   2   8  273.57   31.18   1
   8  -4  -2  298.71   31.37   1
   8  -6   2  146.97   17.07   1
   6  -2   8  124.24   16.06   1
   8  -6  -2  151.72   18.03   1
   6   2   8  122.97   17.29   1
  -4   8   0  286.25   34.72   2
  -8   0  -4  263.98   34.81   2
   8   0   4  296.55   33.56   1
   8  -2   4  275.01   30.77   1
  -8   2   4  279.35   33.10   2
   2  -4   8  246.66   30.93   1
  -4   8   2  259.86   32.48   2
   8   2   4  263.70   30.85   1
  -4   8  -2  272.62   31.78   2
  -8   2  -4  261.33   31.73   2
   4  -4   8  183.64   21.30   1
   4  -8   4  190.08   21.41   1
   8  -4   4  183.65   21.32   1
   4   4   8  164.41   21.87   1
   8   4   4  162.93   22.20   1
   8  -6   4   96.71   15.52   1
   6  -4   8   75.25   12.87   1
   8  -6  -4  114.86   17.89   1
   8   0   6  138.27   16.32   1
   8  -2   6  137.12   16.37   1
   2  -6   8  137.35   16.98   1
   8   2   6  125.65   17.23   1
   8  -4   6   65.00   13.19   1
   4  -6   8   83.65   12.01   1
  -9   1   1   34.64    9.05   2
   9   1  -1   26.41    4.67   1
  -1   9   1   23.61   10.07   2
   9  -1   1   37.75    6.23   1
   9  -1  -1   21.81    5.94   1
  -9   1  -1   22.56   10.28   2
   9   1   1   24.87    6.15   1
  -1   9  -1    4.96    9.62   2
   9  -3   1   14.64    5.14   1
  -9   3   1    7.03   17.40   2
   3  -1   9   14.84    3.77   1
   9   3  -1   10.56    6.60   1
   3   1   9   17.10    5.08   1
  -9   3  -1   19.76   16.65   2
   9   3   1    3.91    8.15   1
   9  -3  -1   29.59    7.35   1
   9  -5   1   19.11    6.18   1
   5  -1   9   -2.17    6.07   1
   9  -5  -1    2.95   10.67   1
   5   1   9   12.76    8.69   1
   9  -1   3   10.63    5.29   1
  -3   9   1   27.35   12.83   2
  -9   1   3    3.92   12.59   2
   9   1   3   24.29    5.27   1
  -3   9  -1   32.52   12.38   2
   9  -3   3    0.54    3.68   1
   3  -3   9    8.53    3.59   1
   9   3   3   10.78    5.62   1
   9  -3  -3    7.14    6.94   1
   9  -5   3    0.41   14.21   1
   5  -3   9    7.04    7.37   1
   5   3   9   -1.76   12.46   1
   9  -5  -3    4.81   15.08   1
   9  -1   5    8.36    8.96   1
   9   1   5   15.14   10.69   1
   3  -5   9    0.66   10.73   1
   9  -3   5   13.66    8.73   1
   9   3   5  -18.41   13.60   1
  10   0   0  189.15   23.08   1
  10  -2   0  125.65   16.22   1
  10   2   0  127.35   16.56   1
  10  -4   0   77.63   14.58   1
   4   0  10   41.77   12.26   1
  10   0  -2  114.70   17.28   1
  10   0   2  119.16   15.35   1
  10  -2   2  114.64   15.73   1
  10   2  -2  104.23   17.08   1
  10   2   2  108.94   15.49   1
  10  -2  -2  112.82   13.85   1
  10  -4   2   70.96   11.16   1
  10   4  -2   50.19   14.03   1
   4  -2  10   58.28   11.44   1
  10  -4  -2   70.86   13.63   1
  10   0   4   59.04   13.56   1
  10  -2   4   53.86   13.45   1
  10   2   4   40.98   13.93   1
  10  -2  -4   92.48   12.78   1
  11  -1   1    6.39   11.58   1
  11   1  -1   24.50   16.94   1
  11   1   1   11.64   18.54   1
  11  -1  -1   27.90   18.42   1
   0   0   0    0.00    0.00
;
_shelx_hkl_checksum     75935
_shelx_res_file
;
TITL import_flags1 in Fm-3m #225
    import_flags1.res
    created by SHELXL-2018/3 at 11:06:41 on 08-Jul-2022
REM reset to Fm-3m #225
CELL 0.71073 6.1595 6.1595 6.1595 90 90 90
ZERR 4 0.0005 0.0005 0.0005 0 0 0
LATT 4
SYMM -Y,+X,+Z
SYMM -X,-Y,+Z
SYMM +Y,-X,+Z
SYMM +X,-Z,+Y
SYMM +X,-Y,-Z
SYMM +X,+Z,-Y
SYMM +Z,+Y,-X
SYMM -X,+Y,-Z
SYMM -Z,+Y,+X
SYMM +Z,+X,+Y
SYMM +Y,+Z,+X
SYMM -Y,-Z,+X
SYMM +Z,-X,-Y
SYMM -Y,+Z,-X
SYMM -Z,-X,+Y
SYMM -Z,+X,-Y
SYMM +Y,-Z,-X
SYMM +Y,+X,-Z
SYMM -Y,-X,-Z
SYMM -X,+Z,+Y
SYMM -X,-Z,-Y
SYMM +Z,-Y,+X
SYMM -Z,-Y,-X
SFAC Se Sn Te
UNIT 1.07 4 2.93
LIST 4 ! automatically inserted. Change 6 to 4 for CHECKCIF!!
EADP Te Se
EXYZ Te Se
L.S. 8
PLAN  1
SIZE 0.10 0.08 0.07
TEMP -150(2)
acta
OMIT -3 60
REM <olex2.extras>
REM <HklSrc "%.\\import_flags1.hkl">
REM </olex2.extras>
rem BASF   0.50092
WGHT    0.058300    1.877200
FVAR       0.34440   0.26837
SN    2    0.000000    0.000000    0.000000    10.02083    0.01987    0.01987 =
         0.01987    0.00000    0.00000    0.00000
TE    3    0.000000    0.000000    0.500000   -20.02083    0.03301    0.03301 =
         0.03301    0.00000    0.00000    0.00000
SE    1    0.000000    0.000000    0.500000    20.02083    0.03301    0.03301 =
         0.03301    0.00000    0.00000    0.00000
HKLF 4
REM  import_flags1 in Fm-3m #225
REM wR2 = 0.1149, GooF = S = 1.485, Restrained GooF = 1.485 for all data
REM R1 = 0.0447 for 33 Fo > 4sig(Fo) and 0.0447 for all 33 data
REM 4 parameters refined using 0 restraints
END
WGHT      0.0583      1.8775
REM Highest difference peak  1.921,  deepest hole -1.840,  1-sigma level  0.666
Q1    1   0.1179 -0.1179  0.6179  10.16667  0.05    1.92
;
_shelx_res_checksum     4524
