# Supplementary material for: Rerefinement of the crystal structure of SnTe0.73(2)Se0.27(2) from single-crystal X-ray diffraction data
Source: IUCrdata. 2022 Jul 19;7(Pt 7):x220729. doi: 10.1107/S2414314622007295 (PMC9635412; doi:10.1107/S2414314622007295)
Supplement: Supplementary file 2 [file x-07-x220729-Isup2.hkl]

data_I                                                                          
_shelx_title ' import_flags1 in Fm-3m No225' 
_shelx_refln_list_code          4                                               
_shelx_F_calc_maximum      308.41                                               
_exptl_crystal_F_000       388.74                                               
_reflns_d_resolution_high  0.7112                                               
                                                                                
loop_                                                                           
 _space_group_symop_operation_xyz                                               
 'x, y, z'                                                                      
 '-y, x, z'                                                                     
 '-x, -y, z'                                                                    
 'y, -x, z'                                                                     
 'x, -z, y'                                                                     
 'x, -y, -z'                                                                    
 'x, z, -y'                                                                     
 'z, y, -x'                                                                     
 '-x, y, -z'                                                                    
 '-z, y, x'                                                                     
 'z, x, y'                                                                      
 'y, z, x'                                                                      
 '-y, -z, x'                                                                    
 'z, -x, -y'                                                                    
 '-y, z, -x'                                                                    
 '-z, -x, y'                                                                    
 '-z, x, -y'                                                                    
 'y, -z, -x'                                                                    
 'y, x, -z'                                                                     
 '-y, -x, -z'                                                                   
 '-x, z, y'                                                                     
 '-x, -z, -y'                                                                   
 'z, -y, x'                                                                     
 '-z, -y, -x'                                                                   
 'x, y+1/2, z+1/2'                                                              
 '-y, x+1/2, z+1/2'                                                             
 '-x, -y+1/2, z+1/2'                                                            
 'y, -x+1/2, z+1/2'                                                             
 'x, -z+1/2, y+1/2'                                                             
 'x, -y+1/2, -z+1/2'                                                            
 'x, z+1/2, -y+1/2'                                                             
 'z, y+1/2, -x+1/2'                                                             
 '-x, y+1/2, -z+1/2'                                                            
 '-z, y+1/2, x+1/2'                                                             
 'z, x+1/2, y+1/2'                                                              
 'y, z+1/2, x+1/2'                                                              
 '-y, -z+1/2, x+1/2'                                                            
 'z, -x+1/2, -y+1/2'                                                            
 '-y, z+1/2, -x+1/2'                                                            
 '-z, -x+1/2, y+1/2'                                                            
 '-z, x+1/2, -y+1/2'                                                            
 'y, -z+1/2, -x+1/2'                                                            
 'y, x+1/2, -z+1/2'                                                             
 '-y, -x+1/2, -z+1/2'                                                           
 '-x, z+1/2, y+1/2'                                                             
 '-x, -z+1/2, -y+1/2'                                                           
 'z, -y+1/2, x+1/2'                                                             
 '-z, -y+1/2, -x+1/2'                                                           
 'x+1/2, y, z+1/2'                                                              
 '-y+1/2, x, z+1/2'                                                             
 '-x+1/2, -y, z+1/2'                                                            
 'y+1/2, -x, z+1/2'                                                             
 'x+1/2, -z, y+1/2'                                                             
 'x+1/2, -y, -z+1/2'                                                            
 'x+1/2, z, -y+1/2'                                                             
 'z+1/2, y, -x+1/2'                                                             
 '-x+1/2, y, -z+1/2'                                                            
 '-z+1/2, y, x+1/2'                                                             
 'z+1/2, x, y+1/2'                                                              
 'y+1/2, z, x+1/2'                                                              
 '-y+1/2, -z, x+1/2'                                                            
 'z+1/2, -x, -y+1/2'                                                            
 '-y+1/2, z, -x+1/2'                                                            
 '-z+1/2, -x, y+1/2'                                                            
 '-z+1/2, x, -y+1/2'                                                            
 'y+1/2, -z, -x+1/2'                                                            
 'y+1/2, x, -z+1/2'                                                             
 '-y+1/2, -x, -z+1/2'                                                           
 '-x+1/2, z, y+1/2'                                                             
 '-x+1/2, -z, -y+1/2'                                                           
 'z+1/2, -y, x+1/2'                                                             
 '-z+1/2, -y, -x+1/2'                                                           
 'x+1/2, y+1/2, z'                                                              
 '-y+1/2, x+1/2, z'                                                             
 '-x+1/2, -y+1/2, z'                                                            
 'y+1/2, -x+1/2, z'                                                             
 'x+1/2, -z+1/2, y'                                                             
 'x+1/2, -y+1/2, -z'                                                            
 'x+1/2, z+1/2, -y'                                                             
 'z+1/2, y+1/2, -x'                                                             
 '-x+1/2, y+1/2, -z'                                                            
 '-z+1/2, y+1/2, x'                                                             
 'z+1/2, x+1/2, y'                                                              
 'y+1/2, z+1/2, x'                                                              
 '-y+1/2, -z+1/2, x'                                                            
 'z+1/2, -x+1/2, -y'                                                            
 '-y+1/2, z+1/2, -x'                                                            
 '-z+1/2, -x+1/2, y'                                                            
 '-z+1/2, x+1/2, -y'                                                            
 'y+1/2, -z+1/2, -x'                                                            
 'y+1/2, x+1/2, -z'                                                             
 '-y+1/2, -x+1/2, -z'                                                           
 '-x+1/2, z+1/2, y'                                                             
 '-x+1/2, -z+1/2, -y'                                                           
 'z+1/2, -y+1/2, x'                                                             
 '-z+1/2, -y+1/2, -x'                                                           
 '-x, -y, -z'                                                                   
 'y, -x, -z'                                                                    
 'x, y, -z'                                                                     
 '-y, x, -z'                                                                    
 '-x, z, -y'                                                                    
 '-x, y, z'                                                                     
 '-x, -z, y'                                                                    
 '-z, -y, x'                                                                    
 'x, -y, z'                                                                     
 'z, -y, -x'                                                                    
 '-z, -x, -y'                                                                   
 '-y, -z, -x'                                                                   
 'y, z, -x'                                                                     
 '-z, x, y'                                                                     
 'y, -z, x'                                                                     
 'z, x, -y'                                                                     
 'z, -x, y'                                                                     
 '-y, z, x'                                                                     
 '-y, -x, z'                                                                    
 'y, x, z'                                                                      
 'x, -z, -y'                                                                    
 'x, z, y'                                                                      
 '-z, y, -x'                                                                    
 'z, y, x'                                                                      
 '-x, -y+1/2, -z+1/2'                                                           
 'y, -x+1/2, -z+1/2'                                                            
 'x, y+1/2, -z+1/2'                                                             
 '-y, x+1/2, -z+1/2'                                                            
 '-x, z+1/2, -y+1/2'                                                            
 '-x, y+1/2, z+1/2'                                                             
 '-x, -z+1/2, y+1/2'                                                            
 '-z, -y+1/2, x+1/2'                                                            
 'x, -y+1/2, z+1/2'                                                             
 'z, -y+1/2, -x+1/2'                                                            
 '-z, -x+1/2, -y+1/2'                                                           
 '-y, -z+1/2, -x+1/2'                                                           
 'y, z+1/2, -x+1/2'                                                             
 '-z, x+1/2, y+1/2'                                                             
 'y, -z+1/2, x+1/2'                                                             
 'z, x+1/2, -y+1/2'                                                             
 'z, -x+1/2, y+1/2'                                                             
 '-y, z+1/2, x+1/2'                                                             
 '-y, -x+1/2, z+1/2'                                                            
 'y, x+1/2, z+1/2'                                                              
 'x, -z+1/2, -y+1/2'                                                            
 'x, z+1/2, y+1/2'                                                              
 '-z, y+1/2, -x+1/2'                                                            
 'z, y+1/2, x+1/2'                                                              
 '-x+1/2, -y, -z+1/2'                                                           
 'y+1/2, -x, -z+1/2'                                                            
 'x+1/2, y, -z+1/2'                                                             
 '-y+1/2, x, -z+1/2'                                                            
 '-x+1/2, z, -y+1/2'                                                            
 '-x+1/2, y, z+1/2'                                                             
 '-x+1/2, -z, y+1/2'                                                            
 '-z+1/2, -y, x+1/2'                                                            
 'x+1/2, -y, z+1/2'                                                             
 'z+1/2, -y, -x+1/2'                                                            
 '-z+1/2, -x, -y+1/2'                                                           
 '-y+1/2, -z, -x+1/2'                                                           
 'y+1/2, z, -x+1/2'                                                             
 '-z+1/2, x, y+1/2'                                                             
 'y+1/2, -z, x+1/2'                                                             
 'z+1/2, x, -y+1/2'                                                             
 'z+1/2, -x, y+1/2'                                                             
 '-y+1/2, z, x+1/2'                                                             
 '-y+1/2, -x, z+1/2'                                                            
 'y+1/2, x, z+1/2'                                                              
 'x+1/2, -z, -y+1/2'                                                            
 'x+1/2, z, y+1/2'                                                              
 '-z+1/2, y, -x+1/2'                                                            
 'z+1/2, y, x+1/2'                                                              
 '-x+1/2, -y+1/2, -z'                                                           
 'y+1/2, -x+1/2, -z'                                                            
 'x+1/2, y+1/2, -z'                                                             
 '-y+1/2, x+1/2, -z'                                                            
 '-x+1/2, z+1/2, -y'                                                            
 '-x+1/2, y+1/2, z'                                                             
 '-x+1/2, -z+1/2, y'                                                            
 '-z+1/2, -y+1/2, x'                                                            
 'x+1/2, -y+1/2, z'                                                             
 'z+1/2, -y+1/2, -x'                                                            
 '-z+1/2, -x+1/2, -y'                                                           
 '-y+1/2, -z+1/2, -x'                                                           
 'y+1/2, z+1/2, -x'                                                             
 '-z+1/2, x+1/2, y'                                                             
 'y+1/2, -z+1/2, x'                                                             
 'z+1/2, x+1/2, -y'                                                             
 'z+1/2, -x+1/2, y'                                                             
 '-y+1/2, z+1/2, x'                                                             
 '-y+1/2, -x+1/2, z'                                                            
 'y+1/2, x+1/2, z'                                                              
 'x+1/2, -z+1/2, -y'                                                            
 'x+1/2, z+1/2, y'                                                              
 '-z+1/2, y+1/2, -x'                                                            
 'z+1/2, y+1/2, x'                                                              
                                                                                
_cell_length_a     6.1595                                                       
_cell_length_b     6.1595                                                       
_cell_length_c     6.1595                                                       
_cell_angle_alpha  90.000                                                       
_cell_angle_beta   90.000                                                       
_cell_angle_gamma  90.000                                                       
                                                                                
_shelx_F_squared_multiplier     1.000                                           
                                                                                
loop_                                                                           
 _refln_index_h                                                                 
 _refln_index_k                                                                 
 _refln_index_l                                                                 
 _refln_F_squared_calc                                                          
 _refln_F_squared_meas                                                          
 _refln_F_squared_sigma                                                         
 _refln_observed_status                                                         
   1   1   1        160.90        133.55         9.48 o                         
   0   0   2      95117.08      75549.23      3913.38 o                         
   0   2   2      69857.91      72424.38      2643.37 o                         
   2   2   2      53851.12      53917.69      2201.79 o                         
   1   1   3        262.12        298.91         7.77 o                         
   1   3   3        293.57        252.62        10.25 o                         
   3   3   3        309.74        416.26        20.01 o                         
   0   0   4      42566.39      36624.95      2123.65 o                         
   0   2   4      34190.01      34309.94       994.97 o                         
   2   2   4      27783.17      28904.92       810.40 o                         
   0   4   4      18834.57      23677.82       865.87 o                         
   2   4   4      15675.22      16797.89       460.95 o                         
   4   4   4       9356.81       8493.06       444.32 o                         
   1   1   5        309.74        354.92        10.11 o                         
   1   3   5        317.41        302.34         7.57 o                         
   3   3   5        317.38        382.47        15.47 o                         
   1   5   5        310.44        297.86        14.85 o                         
   3   5   5        297.77        308.31        13.99 o                         
   5   5   5        260.65        184.44        19.85 o                         
   0   0   6      15675.23      14313.36       741.32 o                         
   0   2   6      13126.60      13560.49       393.30 o                         
   2   2   6      11054.12      11223.29       347.26 o                         
   0   4   6       7957.51       9490.39       346.89 o                         
   2   4   6       6796.77       7239.89       197.38 o                         
   4   4   6       4331.21       4050.20       148.29 o                         
   0   6   6       3751.22       3868.88       258.71 o                         
   1   1   7        310.44        271.90        12.04 o                         
   1   3   7        297.77        311.57         9.39 o                         
   3   3   7        280.72        260.96        17.49 o                         
   1   5   7        260.65        247.19        12.61 o                         
   0   0   8       5016.03       5059.82       338.16 o                         
   0   2   8       4331.23       4161.17       170.46 o                         
   2   2   8       3751.22       3496.99       143.34 o                         
                                                                                
